# Supplementary material for: A multilocus assessment reveals two new synonymies for East Asian Cyclommatus stag beetles (Coleoptera, Lucanidae)
Source: Zookeys. 2021 Mar 2;1021:65–79. doi: 10.3897/zookeys.1021.58832 (PMC7943532; doi:10.3897/zookeys.1021.58832)
Supplement: XML Treatment for Cyclommatus scutellaris [file zookeys.1021.58832-treatment1.xml]

<!DOCTYPE tp:taxon-treatment
  PUBLIC "-//TaxonX//DTD Taxonomic Treatment Publishing DTD v0 20100105//EN" "tax-treatment-NSO.dtd">
<tp:taxon-treatment xmlns:tp="http://www.plazi.org/taxpub"><tp:treatment-meta><kwd-group><label>Taxon classification</label><kwd><named-content xmlns:xlink="http://www.w3.org/1999/xlink" content-type="kingdom">Animalia</named-content></kwd><kwd><named-content xmlns:xlink="http://www.w3.org/1999/xlink" content-type="order">Coleoptera</named-content></kwd><kwd><named-content xmlns:xlink="http://www.w3.org/1999/xlink" content-type="family">Lucanidae</named-content></kwd></kwd-group><mixed-citation publication-type="journal"><person-group><name><surname>Yuan</surname><given-names>Jiao Jiao</given-names></name><name><surname>Chen</surname><given-names>Dan</given-names></name><name><surname>Wan</surname><given-names>Xia</given-names></name></person-group><article-title>A multilocus assessment reveals two new synonymies for East Asian <italic><tp:taxon-name><tp:taxon-name-part taxon-name-part-type="genus" reg="Cyclommatus">Cyclommatus</tp:taxon-name-part></tp:taxon-name></italic> stag beetles (<tp:taxon-name><tp:taxon-name-part taxon-name-part-type="order">Coleoptera</tp:taxon-name-part></tp:taxon-name>, <tp:taxon-name><tp:taxon-name-part taxon-name-part-type="family">Lucanidae</tp:taxon-name-part></tp:taxon-name>)</article-title><source>Zookeys</source><day>02</day><month>3</month><year>2021</year><volume>1021</volume><fpage>65</fpage><lpage>79</lpage><pub-id pub-id-type="doi">10.3897/zookeys.1021.58832</pub-id></mixed-citation></tp:treatment-meta><tp:nomenclature><tp:taxon-name><object-id xmlns:xlink="http://www.w3.org/1999/xlink" content-type="arpha" xlink:type="simple">D7A66451-4E43-5834-A862-F03EA0276718</object-id>
              <tp:taxon-name-part taxon-name-part-type="genus" reg="Cyclommatus">Cyclommatus</tp:taxon-name-part>
              <tp:taxon-name-part taxon-name-part-type="species" reg="scutellaris">scutellaris</tp:taxon-name-part>
            </tp:taxon-name><tp:taxon-authority>Möllenkamp, 1912</tp:taxon-authority><tp:nomenclature-citation-list><tp:nomenclature-citation><tp:taxon-name>
                  <tp:taxon-name-part taxon-name-part-type="genus" reg="Cyclommatus">Cyclommatus</tp:taxon-name-part> <tp:taxon-name-part taxon-name-part-type="species" reg="scutellaris">scutellaris</tp:taxon-name-part></tp:taxon-name><comment>Möllenkamp, 1912: 7.</comment></tp:nomenclature-citation><tp:nomenclature-citation><tp:taxon-name>
                  <tp:taxon-name-part taxon-name-part-type="genus" reg="Cyclommatus">Cyclommatus</tp:taxon-name-part> <tp:taxon-name-part taxon-name-part-type="species" reg="elsae">elsae</tp:taxon-name-part></tp:taxon-name><comment>Kriesche, 1921: 95. syn. nov.</comment></tp:nomenclature-citation><tp:nomenclature-citation><tp:taxon-name>
                  <tp:taxon-name-part taxon-name-part-type="genus" reg="Cyclommatus">Cyclommatus</tp:taxon-name-part> <tp:taxon-name-part taxon-name-part-type="species" reg="tamdaoensis">tamdaoensis</tp:taxon-name-part></tp:taxon-name><comment>Fujita, 2010:14. syn. nov.</comment></tp:nomenclature-citation><tp:nomenclature-citation><tp:taxon-name>
                  <tp:taxon-name-part taxon-name-part-type="genus" reg="Cyclommatus">Cyclommatus</tp:taxon-name-part> <tp:taxon-name-part taxon-name-part-type="species" reg="princeps">princeps</tp:taxon-name-part></tp:taxon-name><comment>Schenk &amp; Nguyen, 2015: 7. (Synonymized as a junior synonym of <tp:taxon-name><tp:taxon-name-part taxon-name-part-type="genus" reg="Cyclommatus">Cyclommatus</tp:taxon-name-part> <tp:taxon-name-part taxon-name-part-type="species" reg="tamdaoensis">tamdaoensis</tp:taxon-name-part></tp:taxon-name> by <xref ref-type="bibr" rid="B11">Huang and Chen 2017</xref>: 193)</comment></tp:nomenclature-citation></tp:nomenclature-citation-list></tp:nomenclature><tp:treatment-sec sec-type="material" id="SECID0EFGAG"><title>Material examined.</title><p>China • 1 male; Yunnan Province, Shuifu County; 27 Jul. 2010; JS Xu and LX Chang leg. • 1 male; Shaanxi Province, Zhenba County; 10 Jul. 1996. • 3 males; Chongqing Province, Mt. Simianshan; 29 Aug. 2014. • 3 males; Guizhou Province, Mt. Fanjingshan; 29 Jul. 2014; YF Wu. • 1 male; Guizhou Province, Xishui County, 18 Jul. 2015, LX Zhu. • 1 male; Fujian Province, Mt. Wuyishan; 18 Jul. 2011; Q Zhang and YY Cao. • 1 male; same locality as for preceding; 18 Aug.2010; F Zhong and XY Hu. • 3 males; Taiwan Island; 29 Aug. 1995. • 1 male; same locality as for preceding; 17 May 2008. • 1 male; same locality as for preceding; 5 Oct. 2008. • 2 males; same locality as for preceding; 20 Jul. 2010; • 2 males; same locality as for preceding; 21 Jul. 2011. • 3 males; Guangdong Province, Mt. Nanling; 18 Aug. 2010; HY Liu. • 1 male; same locality as for preceding; 9 Aug. 2011, F Zhong; • 4 males; Guangxi Autonomous Region, Jinxiu County; 18 Jul. 2012. • 1 male; same locality as for preceding; 28 Jun. 2013.</p></tp:treatment-sec><tp:treatment-sec sec-type="diagnosis" id="SECID0EKGAG"><title>Diagnosis.</title><p>The species is characterized in the male by the matt dorsal surface of the entire body and the long seta-range on the inner margin of the protibial, and in the female by the elytra usually without black stripes. The female can be distinguished from other members of <italic><tp:taxon-name><tp:taxon-name-part taxon-name-part-type="genus" reg="Cyclommatus">Cyclommatus</tp:taxon-name-part></tp:taxon-name></italic> by the following combination of characters:1) ground color of the dorsal surface of the body redder; 2) canthus often short, with lateral end blunt, and usually with a convex or straight outer margin; 3) central black band on the pronotum clearly defined and often narrower than the lateral orange band (<xref ref-type="bibr" rid="B11">Huang and Chen 2017</xref>).</p></tp:treatment-sec><tp:treatment-sec sec-type="distribution" id="SECID0E2GAG"><title>Distribution.</title><p>China (Yunnan, Shaanxi, Chongqing, Guizhou, Fujian, Taiwan Island, Guangdong, Guangxi).</p></tp:treatment-sec><ref-list><ref id="B11"><mixed-citation xmlns:xlink="http://www.w3.org/1999/xlink" xlink:type="simple"><person-group><name name-style="western"><surname>Huang</surname><given-names>H</given-names></name><name name-style="western"><surname>Chen</surname><given-names>CC</given-names></name></person-group> (<year>2017</year>) <source>Stag Beetles of China III.</source><publisher-name>Formosa Ecological Company</publisher-name>, <publisher-loc>Taiwan</publisher-loc>, <size units="page">540 pp</size>.</mixed-citation></ref></ref-list></tp:taxon-treatment>
