# Supplementary material for: A multilocus assessment reveals two new synonymies for East Asian Cyclommatus stag beetles (Coleoptera, Lucanidae)
Source: Zookeys. 2021 Mar 2;1021:65–79. doi: 10.3897/zookeys.1021.58832 (PMC7943532; doi:10.3897/zookeys.1021.58832)
Supplement: Supplementary material 1 — Table S1. A list of specimens’ voucher information and GenBank accession numbers used in this study [file zookeys-1021-065-s001.xlsx]

## Sheet: Sheet1
Species	Locality	Longitude	Latitude	Genbank Accesion numbers
				16S	COI	28S	Wingless
C_albersi_albersi_Cy091	Yunnan: Lincang	100.09°E	23.89°N	MW029990	MW030082	MW030018	MW030083
C_elsae_00038	Guangdong: Mt.Nanling	112.99°E	24.69°N	MW029991	MW030052	MW030019	MW030084
C_elsae_00040	Guangdong: Mt.Nanling	112.99°E	24.69°N	MW029992	MW030053	MW030020	MW030085
C_elsae_00041	Guangdong: Mt.Nanling	112.99°E	24.69°N	MW029993	MW030054	MW030021	MW030086
C_elsae_00052	Yunnan:Shuifu	104.41°E	28.63°N	MW029994	MW030055	MW030022	MW039380
C_elsae_B0002	Chongqing:Mt.Simianshan	106.34°E	28.60°N	MW029995	MW030065	MW030023	MW030087
C_elsae_B0413	Chongqing:Mt.Simianshan	106.34°E	28.60°N	MW029996	MW030066	MW030024	MW030088
C_elsae_B1009	Chongqing:Mt.Simianshan	106.34°E	28.60°N	MW029997	MW030067	MW030025	MW030089
C_elsae_Cy002	Fujian:Mt. Wuyishan	118.12°E	27.33°N	MW029998	MW030068	MW030026	MW039381
C_elsae_Cy011	Guangdong: Mt.Nanling	112.99°E	24.69°N	MW029999	MW030074	MW030027	MW030090
C_elsae_Cy015	Guizhou: Xishui	106.19°E	28.33°N	MW030000	MW030075	MW030028	MW030091
C_elsae_Cy016	Guizhou: Mt. Fanjingshan	108.69°E	27.92°N	MW030001	MW030076	MW030029	MW030092
C_elsae_Cy017	Guizhou: Mt. Fanjingshan	108.69°E	27.92°N	MW030002	MW030077	MW030030	MW030093
C_elsae_Cy018	Guizhou: Mt. Fanjingshan	108.69°E	27.92°N	MW030003	MW030078	MW030031	MW030094
C_elsae_Cy022	Fujian: Mt. Wuyishan	118.12°E	27.33°N	MW030004	MW030079	MW030032	MW030095
C_elsae_Cy047	Shaanxi:Zhenba	107.89°E	32.54°N		MW030081	MW030033	MW030096
C_mniszechii_ Cy032	Fujian:Mt. Wuyishan	118.12°E	27.33°N	MW030005	MW030080	MW030034	MW030097
C_nagaii_00009	Yunnan: Mt. Gaoligong shan	98.58°E	25.56°N	MF401203	MW030051	MW030035
C_scutellaris_00056	Taiwan: Nantou	120.97°E	23.96°N	MW030006	MW030056	MW030036	MW030098
C_scutellaris_00057	Taiwan: Nantou	120.97°E	23.96°N	MW030007	MW030057	MW030037
C_scutellaris_00065	Taiwan: Nantou	120.97°E	23.96°N	MW030008	MW030058	MW030038
C_scutellaris_00066	Taiwan: Nantou	120.97°E	23.96°N	MW030009	MW030059	MW030039	MW030099
C_scutellaris_00067	Taiwan: Nantou	120.97°E	23.96°N	MW030010	MW030060	MW030040
C_scutellaris_00069	Taiwan: Nantou	120.97°E	23.96°N		MW030061	MW030041	MW030100
C_scutellaris_00070	Taiwan: Nantou	120.97°E	23.96°N	MW030011	MW030062	MW030042	MW030101
C_scutellaris_00075	Taiwan: Chiayi	120.25°E	23.45°N		MW030063	MW030043	MW030102
C_scutellaris_00076	Taiwan: Chiayi	120.25°E	23.45°N	MW030012	MW030064	MW030044	MW030103
C_tamdaoensis_Cy006	Guangxi: Jinxiu	110.18°E	24.13°N	MW030013	MW030069	MW030045	MW039382
C_tamdaoensis_Cy007	Guangxi: Jinxiu	110.18°E	24.13°N	MW030014	MW030070	MW030046	MW039383
C_tamdaoensis_Cy008	Guangxi: Jinxiu	110.18°E	24.13°N	MW030015	MW030071		MW030104
C_tamdaoensis_Cy009	Guangxi: Jinxiu	110.18°E	24.13°N	MW030016	MW030072	MW030047	MW030105
C_tamdaoensis_Cy010	Guangxi: Jinxiu	110.18°E	24.13°N	MW030017	MW030073	MW030048	MW030106
C_vitalisi_00005	Yunnan: Mt.Gaoligongshan	98.58°E	25.56°N	MF401199	MW030050	MW030049	MW030107
